# Supplementary material for: Emotional distress impairs immune checkpoint blockade efficacy in recurrent high-grade glioma: Insights from tumor in situ fluid analysis
Source: Neurooncol Adv. 2026 Feb 16;8(1):vdag040. doi: 10.1093/noajnl/vdag040 (PMC12952919; doi:10.1093/noajnl/vdag040)
Supplement: vdag040_Supplementary_Data [file vdag040_supplementary_data.zip]

Archive with 3 entries (3 files):
- Supplementary_Figures.docx
- Supplementary_Methods.docx
- Supplementary_Tables.docx
